# Supplementary material for: Reducing patient burden of PROMs in healthcare through advanced computerized adaptive testing stopping rules
Source: Qual Life Res. 2025 Oct 16;34(11):3205–14. doi: 10.1007/s11136-025-04079-7 (PMC12681468; doi:10.1007/s11136-025-04079-7)
Supplement: Supplementary file 1 — Supplementary Material A. Evaluation of the SER threshold for all tested values of the SER for the Anxiety item bank (for all participants). [file 11136_2025_4079_MOESM1_ESM.xlsx]

## Sheet: Sheet 1
Change in SER Stopping Rule	Mean Efficiency	SD Efficiency	Mean Item Count	SD Item Count	Mean difference of T-scores	SD Difference T-score	Mean Standard Error of Measurement	SD Standard Error of Measurement	% > 0.90 Rel	% > 0.80 Rel
0	0.880152	0.330645	9.9807	1.87588	NA	NA	0.362851	0.0710034	0.116998	0.873813
0.01	0.966855	0.273801	7.75681	1.18157	0.00859469	0.142772	0.383644	0.0785673	0.0998469	0.835528
0.011	0.978379	0.261295	7.45299	1.26571	0.00483879	0.167343	0.389113	0.084427	0.0961715	0.818683
0.012	0.983663	0.260034	7.32282	1.22546	0.0034428	0.172298	0.391274	0.0843677	0.0906585	0.813476
0.013	0.991433	0.259545	7.17979	1.22443	0.00293413	0.178225	0.393588	0.0842547	0.0863706	0.785911
0.014	0.998469	0.257655	7.0343	1.23299	0.00307536	0.184292	0.396252	0.0845941	0.0830015	0.772741
0.015	1.00926	0.25959	6.84962	1.22614	0.00372871	0.190737	0.399452	0.0844354	0.0793262	0.764165
0.016	1.01542	0.261174	6.73874	1.20535	0.00398993	0.195976	0.401376	0.0838148	0.0774885	0.762634
0.017	1.01886	0.262037	6.66432	1.18069	0.00339564	0.198714	0.402765	0.0834646	0.0704441	0.756508
0.018	1.02224	0.262476	6.59234	1.1513	0.00285655	0.201031	0.404068	0.0829948	0.0649311	0.750383
0.019	1.02535	0.263404	6.51394	1.10752	0.000985293	0.20287	0.405538	0.0822423	0.0376723	0.74732
0.02	1.03397	0.249656	6.32956	1.14877	0.00202924	0.212248	0.409324	0.0870245	0.0309342	0.743951
0.021	1.04102	0.25183	6.22542	1.11805	0.00272885	0.215106	0.411158	0.0863678	0.0287902	0.742726
0.022	1.04774	0.25781	6.12557	1.08161	0.000141967	0.218746	0.412959	0.0852991	0.0266462	0.740276
0.023	1.05139	0.256935	6.04533	1.04102	-0.000784523	0.222724	0.414648	0.0852885	0.018683	0.733538
0.024	1.05628	0.258346	5.94824	0.964799	-0.00344334	0.226301	0.416528	0.0844013	0.0125574	0.721593
0.025	1.06507	0.263653	5.83706	0.96877	-0.00314393	0.229791	0.418949	0.0836726	0.00612557	0.716386
0.026	1.06769	0.264648	5.80123	0.94454	-0.00217083	0.232654	0.419595	0.0834153	0.00336907	0.713936
0.027	1.08457	0.247141	5.58744	1.08681	0.00425862	0.245903	0.424829	0.0897148	0.00306279	0.69464
0.028	1.10109	0.24493	5.33047	1.08978	0.00104217	0.256767	0.431715	0.089894	0.00275651	0.651761
0.029	1.10305	0.245946	5.29648	1.05181	0.00058989	0.257481	0.43237	0.0893693	0.00275651	0.651149
0.03	1.10498	0.247105	5.26248	1.014	-2.85143e-05	0.258474	0.433051	0.0888446	0	0.650536
0.031	1.10919	0.246821	5.19265	0.987642	-0.00110368	0.261852	0.434893	0.088808	0	0.645023
0.032	1.11247	0.248725	5.14456	0.947094	-0.000649635	0.263119	0.435921	0.0880687	0	0.643798
0.033	1.11427	0.249061	5.11792	0.93141	-0.00116805	0.264143	0.436563	0.0878371	0	0.641348
0.034	1.1185	0.248361	5.03553	0.900007	-0.00407574	0.269131	0.439038	0.0880197	0	0.634916
0.035	1.12206	0.25163	4.98775	0.877886	-0.00558512	0.271102	0.440226	0.0872504	0	0.633384
0.036	1.12759	0.255693	4.90199	0.823342	-0.0114017	0.274848	0.44238	0.0856234	0	0.630628
0.037	1.13112	0.256898	4.85299	0.788131	-0.0117157	0.277784	0.443595	0.0849961	0	0.626646
0.038	1.1384	0.264238	4.77397	0.715118	-0.00995165	0.278753	0.445272	0.0834287	0	0.62634
0.039	1.14115	0.265614	4.7366	0.693871	-0.0091245	0.279957	0.446309	0.0828495	0	0.625421
0.04	1.14207	0.265889	4.72129	0.674821	-0.00968945	0.280408	0.446701	0.0826115	0	0.625421
0.041	1.14433	0.266955	4.68821	0.660649	-0.00895005	0.281472	0.447698	0.082099	0	0.623277
0.042	1.14534	0.267232	4.67167	0.645029	-0.00908115	0.282222	0.448165	0.0818658	0	0.622358
0.043	1.14785	0.267885	4.63982	0.60947	-0.00821492	0.282839	0.448944	0.0814684	0	0.622358
0.044	1.14966	0.26853	4.61562	0.602437	-0.00818544	0.283675	0.449689	0.0811402	0	0.621746
0.045	1.1526	0.270399	4.57764	0.58645	-0.00759098	0.285025	0.450831	0.0804588	0	0.619908
0.046	1.15424	0.2713	4.55467	0.576419	-0.00725586	0.285656	0.451552	0.0800826	0	0.618989
0.047	1.1543	0.27132	4.55008	0.56989	-0.00727127	0.285444	0.451723	0.0800209	0	0.61807
0.048	1.15718	0.272854	4.51455	0.559991	-0.00643057	0.287159	0.452852	0.0796745	0	0.615314
0.049	1.16598	0.281436	4.41378	0.543449	-0.00843358	0.290448	0.455988	0.0770978	0	0.615008
0.05	1.17477	0.288137	4.32251	0.515506	-0.00466421	0.292825	0.458751	0.0749618	0	0.614701
0.051	1.1762	0.288623	4.30352	0.502509	-0.00481777	0.293591	0.459361	0.0745621	0	0.612864
0.052	1.17635	0.288581	4.30046	0.49762	-0.00508961	0.293653	0.459461	0.0745093	0	0.611332
0.053	1.17848	0.289611	4.27198	0.479508	-0.00516019	0.295365	0.460412	0.0739467	0	0.609495
0.054	1.18087	0.290516	4.23706	0.455265	-0.00412379	0.296614	0.461615	0.0731962	0	0.605513
0.055	1.18114	0.290537	4.23338	0.453121	-0.00407204	0.296788	0.461742	0.073132	0	0.604288
0.056	1.18166	0.290791	4.22757	0.447597	-0.00426268	0.297079	0.461916	0.0730008	0	0.603675
0.057	1.18252	0.291513	4.21593	0.4403	-0.00451751	0.297594	0.462311	0.0726522	0	0.60245
0.058	1.18603	0.294449	4.1853	0.417485	-0.00249194	0.299158	0.463165	0.0718405	0	0.60245
0.059	1.18621	0.294457	4.18346	0.416093	-0.0025282	0.299476	0.463222	0.0718206	0	0.601531
0.06	1.18818	0.294982	4.16049	0.396022	-0.00368822	0.30081	0.463954	0.0713256	0	0.600919
0.061	1.18982	0.295276	4.14028	0.374491	-0.00361188	0.301825	0.464604	0.0708818	0	0.600919
0.062	1.19071	0.295342	4.12956	0.363044	-0.00342511	0.302337	0.464949	0.0706718	0	0.600919
0.063	1.19169	0.295368	4.11945	0.348937	-0.00261899	0.302451	0.465244	0.0705149	0	0.600613
0.064	1.19191	0.295393	4.11639	0.343788	-0.00246068	0.302854	0.465343	0.0704488	0	0.6
0.065	1.19194	0.295385	4.11302	0.338183	-0.00272068	0.302949	0.465501	0.0704178	0	0.597243
0.066	1.19306	0.295297	4.09587	0.314574	-0.00276913	0.303488	0.466105	0.0700972	0	0.592037
0.067	1.19357	0.295228	4.08913	0.304714	-0.0022971	0.304098	0.466338	0.0700305	0	0.590505
0.068	1.19376	0.294964	4.08668	0.298316	-0.00270297	0.304878	0.466408	0.0700937	0	0.590505
0.069	1.1939	0.294905	4.08515	0.296182	-0.00243418	0.305387	0.466458	0.0701215	0	0.589893
0.07	1.19434	0.294781	4.07933	0.287854	-0.00285173	0.306501	0.466653	0.0700337	0	0.584686
0.071	1.1945	0.294791	4.07596	0.282866	-0.00282492	0.30652	0.466786	0.0699646	0	0.583155
0.072	1.1945	0.2948	4.07565	0.282406	-0.00275392	0.306496	0.466806	0.0699841	0	0.583155
0.073	1.19455	0.294791	4.07443	0.280556	-0.00269776	0.306474	0.466857	0.0699756	0	0.58193
0.074	1.19456	0.294788	4.07259	0.277747	-0.00289138	0.30657	0.466945	0.0699391	0	0.581317
0.075	1.19461	0.29474	4.07198	0.276802	-0.00308811	0.306692	0.466964	0.0699404	0	0.581011
0.076	1.19463	0.29474	4.07167	0.276328	-0.0030352	0.306627	0.466976	0.0699351	0	0.580704
0.077	1.19462	0.29475	4.07136	0.275852	-0.00303503	0.306627	0.466996	0.0699436	0	0.580704
0.078	1.19462	0.29475	4.07136	0.275852	-0.00303503	0.306627	0.466996	0.0699436	0	0.580704
0.079	1.19461	0.294753	4.07075	0.274898	-0.00305745	0.306634	0.467028	0.069938	0	0.580092
0.08	1.19461	0.294753	4.07075	0.274898	-0.00305745	0.306634	0.467028	0.069938	0	0.580092
0.081	1.19462	0.294751	4.07044	0.274419	-0.00301171	0.306648	0.467042	0.069933	0	0.579786
0.082	1.19578	0.294547	4.05911	0.25581	-0.00173107	0.306856	0.46737	0.0697826	0	0.577335
0.083	1.19635	0.294314	4.0536	0.24606	-0.00132916	0.30749	0.467529	0.0697598	0	0.575804
0.084	1.19676	0.293925	4.04809	0.215407	-0.00117216	0.307759	0.467661	0.0697195	0	0.570904
0.085	1.19675	0.293934	4.04778	0.214763	-0.00126629	0.307786	0.467681	0.0697314	0	0.570904
0.086	1.19687	0.293874	4.04594	0.209391	-0.00103626	0.307803	0.467749	0.069747	0	0.570291
0.087	1.19687	0.293874	4.04594	0.209391	-0.00103626	0.307803	0.467749	0.069747	0	0.570291
0.088	1.19687	0.293874	4.04594	0.209391	-0.00103626	0.307803	0.467749	0.069747	0	0.570291
0.089	1.19687	0.293874	4.04594	0.209391	-0.00103626	0.307803	0.467749	0.069747	0	0.570291
0.09	1.19687	0.293874	4.04594	0.209391	-0.00103626	0.307803	0.467749	0.069747	0	0.570291
0.091	1.19687	0.293874	4.04594	0.209391	-0.00103626	0.307803	0.467749	0.069747	0	0.570291
0.092	1.19724	0.293313	4.04043	0.196993	-0.000808933	0.308773	0.467948	0.0699555	0	0.570291
0.093	1.19801	0.292921	4.03063	0.172334	-0.000601699	0.309097	0.468276	0.0698837	0	0.564778
0.094	1.19806	0.292871	4.02848	0.166376	-0.00079352	0.309233	0.468375	0.0698775	0	0.563553
0.095	1.19817	0.292816	4.02665	0.161072	-0.000632654	0.309251	0.468443	0.0698577	0	0.562328
0.096	1.19817	0.292816	4.02665	0.161072	-0.000632654	0.309251	0.468443	0.0698577	0	0.562328
0.097	1.19817	0.292816	4.02665	0.161072	-0.000632654	0.309251	0.468443	0.0698577	0	0.562328
0.098	1.19827	0.292727	4.02573	0.158345	-0.000687637	0.30975	0.468466	0.0698641	0	0.562328
0.099	1.19827	0.292727	4.02573	0.158345	-0.000687637	0.30975	0.468466	0.0698641	0	0.562328
0.1	1.19833	0.292681	4.0245	0.154626	-0.000717087	0.309872	0.468517	0.0698631	0	0.561409
0.101	1.19833	0.292681	4.0245	0.154626	-0.000717087	0.309872	0.468517	0.0698631	0	0.561409
0.102	1.19833	0.292681	4.0245	0.154626	-0.000717087	0.309872	0.468517	0.0698631	0	0.561409
0.103	1.19831	0.292689	4.0242	0.153681	-0.000713058	0.309869	0.468536	0.0698625	0	0.561103
0.104	1.19831	0.292689	4.0242	0.153681	-0.000713058	0.309869	0.468536	0.0698625	0	0.561103
0.105	1.19831	0.292689	4.0242	0.153681	-0.000713058	0.309869	0.468536	0.0698625	0	0.561103
0.106	1.19831	0.292689	4.0242	0.153681	-0.000713058	0.309869	0.468536	0.0698625	0	0.561103
0.107	1.19831	0.292689	4.0242	0.153681	-0.000713058	0.309869	0.468536	0.0698625	0	0.561103
0.108	1.19831	0.292689	4.0242	0.153681	-0.000713058	0.309869	0.468536	0.0698625	0	0.561103
0.109	1.19831	0.292689	4.0242	0.153681	-0.000713058	0.309869	0.468536	0.0698625	0	0.561103
0.11	1.19837	0.292639	4.02358	0.151771	-0.000634808	0.309709	0.468554	0.0698683	0	0.561103
0.111	1.19992	0.290342	4.00031	0.0175008	-0.000310081	0.310513	0.469374	0.0704157	0	0.561103
0.112	1.19992	0.290342	4.00031	0.0175008	-0.000310081	0.310513	0.469374	0.0704157	0	0.561103
0.113	1.19992	0.290342	4.00031	0.0175008	-0.000310081	0.310513	0.469374	0.0704157	0	0.561103
0.114	1.19992	0.290342	4.00031	0.0175008	-0.000310081	0.310513	0.469374	0.0704157	0	0.561103
0.115	1.19991	0.290352	4	0	-0.000327856	0.310537	0.469393	0.0704221	0	0.561103
0.116	1.19991	0.290352	4	0	-0.000327856	0.310537	0.469393	0.0704221	0	0.561103
0.117	1.19991	0.290352	4	0	-0.000327856	0.310537	0.469393	0.0704221	0	0.561103
0.118	1.19991	0.290352	4	0	-0.000327856	0.310537	0.469393	0.0704221	0	0.561103
0.119	1.19991	0.290352	4	0	-0.000327856	0.310537	0.469393	0.0704221	0	0.561103
0.12	1.19991	0.290352	4	0	-0.000327856	0.310537	0.469393	0.0704221	0	0.561103
0.121	1.19991	0.290352	4	0	-0.000327856	0.310537	0.469393	0.0704221	0	0.561103
0.122	1.19991	0.290352	4	0	-0.000327856	0.310537	0.469393	0.0704221	0	0.561103
0.123	1.19991	0.290352	4	0	-0.000327856	0.310537	0.469393	0.0704221	0	0.561103
0.124	1.19991	0.290352	4	0	-0.000327856	0.310537	0.469393	0.0704221	0	0.561103
0.125	1.19991	0.290352	4	0	-0.000327856	0.310537	0.469393	0.0704221	0	0.561103
0.126	1.19991	0.290352	4	0	-0.000327856	0.310537	0.469393	0.0704221	0	0.561103
0.127	1.19991	0.290352	4	0	-0.000327856	0.310537	0.469393	0.0704221	0	0.561103
0.128	1.19991	0.290352	4	0	-0.000327856	0.310537	0.469393	0.0704221	0	0.561103
0.129	1.19991	0.290352	4	0	-0.000327856	0.310537	0.469393	0.0704221	0	0.561103
0.13	1.19991	0.290352	4	0	-0.000327856	0.310537	0.469393	0.0704221	0	0.561103
0.131	1.19991	0.290352	4	0	-0.000327856	0.310537	0.469393	0.0704221	0	0.561103
0.132	1.19991	0.290352	4	0	-0.000327856	0.310537	0.469393	0.0704221	0	0.561103
0.133	1.19991	0.290352	4	0	-0.000327856	0.310537	0.469393	0.0704221	0	0.561103
0.134	1.19991	0.290352	4	0	-0.000327856	0.310537	0.469393	0.0704221	0	0.561103
0.135	1.19991	0.290352	4	0	-0.000327856	0.310537	0.469393	0.0704221	0	0.561103
0.136	1.19991	0.290352	4	0	-0.000327856	0.310537	0.469393	0.0704221	0	0.561103
0.137	1.19991	0.290352	4	0	-0.000327856	0.310537	0.469393	0.0704221	0	0.561103
0.138	1.19991	0.290352	4	0	-0.000327856	0.310537	0.469393	0.0704221	0	0.561103
0.139	1.19991	0.290352	4	0	-0.000327856	0.310537	0.469393	0.0704221	0	0.561103
0.14	1.19991	0.290352	4	0	-0.000327856	0.310537	0.469393	0.0704221	0	0.561103
0.141	1.19991	0.290352	4	0	-0.000327856	0.310537	0.469393	0.0704221	0	0.561103
0.142	1.19991	0.290352	4	0	-0.000327856	0.310537	0.469393	0.0704221	0	0.561103
0.143	1.19991	0.290352	4	0	-0.000327856	0.310537	0.469393	0.0704221	0	0.561103
0.144	1.19991	0.290352	4	0	-0.000327856	0.310537	0.469393	0.0704221	0	0.561103
0.145	1.19991	0.290352	4	0	-0.000327856	0.310537	0.469393	0.0704221	0	0.561103
0.146	1.19991	0.290352	4	0	-0.000327856	0.310537	0.469393	0.0704221	0	0.561103
0.147	1.19991	0.290352	4	0	-0.000327856	0.310537	0.469393	0.0704221	0	0.561103
0.148	1.19991	0.290352	4	0	-0.000327856	0.310537	0.469393	0.0704221	0	0.561103
0.149	1.19991	0.290352	4	0	-0.000327856	0.310537	0.469393	0.0704221	0	0.561103
0.15	1.19991	0.290352	4	0	-0.000327856	0.310537	0.469393	0.0704221	0	0.561103
0.151	1.19991	0.290352	4	0	-0.000327856	0.310537	0.469393	0.0704221	0	0.561103
0.152	1.19991	0.290352	4	0	-0.000327856	0.310537	0.469393	0.0704221	0	0.561103
0.153	1.19991	0.290352	4	0	-0.000327856	0.310537	0.469393	0.0704221	0	0.561103
0.154	1.19991	0.290352	4	0	-0.000327856	0.310537	0.469393	0.0704221	0	0.561103
0.155	1.19991	0.290352	4	0	-0.000327856	0.310537	0.469393	0.0704221	0	0.561103
0.156	1.19991	0.290352	4	0	-0.000327856	0.310537	0.469393	0.0704221	0	0.561103
0.157	1.19991	0.290352	4	0	-0.000327856	0.310537	0.469393	0.0704221	0	0.561103
0.158	1.19991	0.290352	4	0	-0.000327856	0.310537	0.469393	0.0704221	0	0.561103
0.159	1.19991	0.290352	4	0	-0.000327856	0.310537	0.469393	0.0704221	0	0.561103
0.16	1.19991	0.290352	4	0	-0.000327856	0.310537	0.469393	0.0704221	0	0.561103
0.161	1.19991	0.290352	4	0	-0.000327856	0.310537	0.469393	0.0704221	0	0.561103
0.162	1.19991	0.290352	4	0	-0.000327856	0.310537	0.469393	0.0704221	0	0.561103
0.163	1.19991	0.290352	4	0	-0.000327856	0.310537	0.469393	0.0704221	0	0.561103
0.164	1.19991	0.290352	4	0	-0.000327856	0.310537	0.469393	0.0704221	0	0.561103
0.165	1.19991	0.290352	4	0	-0.000327856	0.310537	0.469393	0.0704221	0	0.561103
0.166	1.19991	0.290352	4	0	-0.000327856	0.310537	0.469393	0.0704221	0	0.561103
0.167	1.19991	0.290352	4	0	-0.000327856	0.310537	0.469393	0.0704221	0	0.561103
0.168	1.19991	0.290352	4	0	-0.000327856	0.310537	0.469393	0.0704221	0	0.561103
0.169	1.19991	0.290352	4	0	-0.000327856	0.310537	0.469393	0.0704221	0	0.561103
0.17	1.19991	0.290352	4	0	-0.000327856	0.310537	0.469393	0.0704221	0	0.561103
0.171	1.19991	0.290352	4	0	-0.000327856	0.310537	0.469393	0.0704221	0	0.561103
0.172	1.19991	0.290352	4	0	-0.000327856	0.310537	0.469393	0.0704221	0	0.561103
0.173	1.19991	0.290352	4	0	-0.000327856	0.310537	0.469393	0.0704221	0	0.561103
0.174	1.19991	0.290352	4	0	-0.000327856	0.310537	0.469393	0.0704221	0	0.561103
0.175	1.19991	0.290352	4	0	-0.000327856	0.310537	0.469393	0.0704221	0	0.561103
0.176	1.19991	0.290352	4	0	-0.000327856	0.310537	0.469393	0.0704221	0	0.561103
0.177	1.19991	0.290352	4	0	-0.000327856	0.310537	0.469393	0.0704221	0	0.561103
0.178	1.19991	0.290352	4	0	-0.000327856	0.310537	0.469393	0.0704221	0	0.561103
0.179	1.19991	0.290352	4	0	-0.000327856	0.310537	0.469393	0.0704221	0	0.561103
0.18	1.19991	0.290352	4	0	-0.000327856	0.310537	0.469393	0.0704221	0	0.561103
0.181	1.19991	0.290352	4	0	-0.000327856	0.310537	0.469393	0.0704221	0	0.561103
0.182	1.19991	0.290352	4	0	-0.000327856	0.310537	0.469393	0.0704221	0	0.561103
0.183	1.19991	0.290352	4	0	-0.000327856	0.310537	0.469393	0.0704221	0	0.561103
0.184	1.19991	0.290352	4	0	-0.000327856	0.310537	0.469393	0.0704221	0	0.561103
0.185	1.19991	0.290352	4	0	-0.000327856	0.310537	0.469393	0.0704221	0	0.561103
0.186	1.19991	0.290352	4	0	-0.000327856	0.310537	0.469393	0.0704221	0	0.561103
0.187	1.19991	0.290352	4	0	-0.000327856	0.310537	0.469393	0.0704221	0	0.561103
0.188	1.19991	0.290352	4	0	-0.000327856	0.310537	0.469393	0.0704221	0	0.561103
0.189	1.19991	0.290352	4	0	-0.000327856	0.310537	0.469393	0.0704221	0	0.561103
0.19	1.19991	0.290352	4	0	-0.000327856	0.310537	0.469393	0.0704221	0	0.561103
0.191	1.19991	0.290352	4	0	-0.000327856	0.310537	0.469393	0.0704221	0	0.561103
0.192	1.19991	0.290352	4	0	-0.000327856	0.310537	0.469393	0.0704221	0	0.561103
0.193	1.19991	0.290352	4	0	-0.000327856	0.310537	0.469393	0.0704221	0	0.561103
0.194	1.19991	0.290352	4	0	-0.000327856	0.310537	0.469393	0.0704221	0	0.561103
0.195	1.19991	0.290352	4	0	-0.000327856	0.310537	0.469393	0.0704221	0	0.561103
0.196	1.19991	0.290352	4	0	-0.000327856	0.310537	0.469393	0.0704221	0	0.561103
0.197	1.19991	0.290352	4	0	-0.000327856	0.310537	0.469393	0.0704221	0	0.561103
0.198	1.19991	0.290352	4	0	-0.000327856	0.310537	0.469393	0.0704221	0	0.561103
0.199	1.19991	0.290352	4	0	-0.000327856	0.310537	0.469393	0.0704221	0	0.561103
0.2	1.19991	0.290352	4	0	-0.000327856	0.310537	0.469393	0.0704221	0	0.561103
