# Supplementary material for: Reducing patient burden of PROMs in healthcare through advanced computerized adaptive testing stopping rules
Source: Qual Life Res. 2025 Oct 16;34(11):3205–14. doi: 10.1007/s11136-025-04079-7 (PMC12681468; doi:10.1007/s11136-025-04079-7)
Supplement: Supplementary file 2 — Supplementary Material B. Evaluation of the SER threshold for all tested values of the SER for the Depressive Symptoms item bank (for all participants). [file 11136_2025_4079_MOESM2_ESM.xlsx]

## Sheet: Sheet 1
Change in SER Stopping Rule	Mean Efficiency	SD Efficiency	Mean Item Count	SD Item Count	Mean difference of T-scores	SD Difference T-score	Mean Standard Error of Measurement	SD Standard Error of Measurement	% > 0.90 Rel	% > 0.80 Rel
NA	1.27023	0.755555	8.13064	3.23501	NA	NA	0.379385	0.0956048	0.273244	0.781465
0.01	1.38458	0.639297	5.53483	1.20929	0.0429351	0.183904	0.400989	0.106835	0.234978	0.721674
0.011	1.39083	0.635345	5.44903	1.13233	0.0442894	0.188771	0.402318	0.106983	0.232586	0.71151
0.012	1.39543	0.632771	5.39253	1.07489	0.0441103	0.192832	0.403094	0.10679	0.2287	0.71151
0.013	1.40038	0.630434	5.31839	0.985833	0.0446967	0.195863	0.40436	0.10661	0.226906	0.705531
0.014	1.40195	0.629878	5.29327	0.945162	0.0447646	0.197285	0.404779	0.106435	0.224215	0.705531
0.015	1.40546	0.630833	5.26756	0.922786	0.0459349	0.198609	0.405127	0.106251	0.220628	0.705531
0.016	1.40639	0.630783	5.25351	0.905364	0.0457739	0.199438	0.405405	0.106147	0.218834	0.705531
0.017	1.41138	0.630032	5.21764	0.894153	0.0474302	0.205464	0.40591	0.105983	0.217937	0.705531
0.018	1.41774	0.632359	5.17489	0.879847	0.0484834	0.207529	0.406605	0.1057	0.209567	0.705232
0.019	1.42029	0.630935	5.12526	0.84938	0.0460817	0.210932	0.407884	0.105592	0.207773	0.699552
0.02	1.42461	0.629852	5.07175	0.842356	0.0465037	0.21296	0.409193	0.105393	0.206876	0.698057
0.021	1.42504	0.630025	5.06517	0.837909	0.0462835	0.213567	0.409351	0.105293	0.205381	0.698057
0.022	1.42566	0.630171	5.05561	0.837885	0.0463819	0.214633	0.409656	0.105307	0.204783	0.695964
0.023	1.42555	0.630283	5.04066	0.821451	0.0442879	0.217382	0.410195	0.105312	0.204484	0.692377
0.024	1.44699	0.602095	4.79462	0.871173	0.0587913	0.243538	0.414979	0.111319	0.201794	0.686398
0.025	1.45133	0.599063	4.69925	0.829598	0.0594071	0.250589	0.418077	0.111485	0.2	0.66009
0.026	1.45206	0.599142	4.68161	0.809616	0.0588896	0.251197	0.41854	0.111195	0.19432	0.66009
0.027	1.46366	0.590161	4.57728	0.766812	0.0611261	0.257985	0.42057	0.111412	0.191928	0.632586
0.028	1.46459	0.590849	4.56442	0.75899	0.0608046	0.258473	0.420928	0.111143	0.187145	0.632586
0.029	1.46541	0.590596	4.52915	0.730694	0.0590314	0.260522	0.422104	0.110606	0.185351	0.632586
0.03	1.46629	0.591442	4.51809	0.721996	0.0592875	0.260771	0.422402	0.11038	0.178475	0.632586
0.031	1.46682	0.591478	4.50433	0.708836	0.0592234	0.261691	0.422833	0.110165	0.176084	0.632287
0.032	1.46823	0.592363	4.49297	0.703733	0.0591768	0.262592	0.423106	0.109962	0.170404	0.632287
0.033	1.46845	0.592479	4.49028	0.70072	0.0591588	0.262681	0.423172	0.109909	0.168311	0.632287
0.034	1.47033	0.594268	4.47803	0.69444	0.0596769	0.262971	0.423443	0.109688	0.162033	0.631988
0.035	1.47033	0.594316	4.47593	0.690051	0.0596057	0.262933	0.423521	0.109687	0.161136	0.631689
0.036	1.47224	0.592795	4.45381	0.677102	0.0599767	0.263564	0.424107	0.109859	0.159043	0.629596
0.037	1.4751	0.595513	4.43318	0.665116	0.0601797	0.264367	0.424609	0.109477	0.147384	0.629596
0.038	1.48176	0.602776	4.39761	0.656487	0.0613981	0.264535	0.425364	0.108773	0.118087	0.629596
0.039	1.48326	0.60412	4.38685	0.650593	0.0616843	0.265052	0.425615	0.108547	0.110015	0.629596
0.04	1.48754	0.606664	4.34141	0.609954	0.0609348	0.267044	0.426866	0.107759	0.0998505	0.629596
0.041	1.49036	0.609265	4.32407	0.603199	0.0614487	0.267512	0.427267	0.107399	0.090284	0.629596
0.042	1.49132	0.610251	4.3139	0.593123	0.0613007	0.267754	0.427543	0.107162	0.0843049	0.629596
0.043	1.49434	0.613009	4.28879	0.578996	0.061509	0.268249	0.428189	0.10655	0.0720478	0.629596
0.044	1.49527	0.613481	4.26816	0.546427	0.0603191	0.269549	0.428814	0.106147	0.0660688	0.6287
0.045	1.49598	0.613442	4.25172	0.502997	0.058718	0.27087	0.429298	0.106042	0.0654709	0.6287
0.046	1.49649	0.613559	4.23438	0.48242	0.0575725	0.271796	0.429892	0.105648	0.0651719	0.6287
0.047	1.49839	0.614858	4.22362	0.475706	0.0579158	0.272517	0.430126	0.105446	0.0615845	0.6287
0.048	1.49962	0.615495	4.21465	0.468468	0.058247	0.273021	0.430352	0.105279	0.0609865	0.6287
0.049	1.50026	0.615994	4.21076	0.466078	0.0582267	0.273157	0.430443	0.105195	0.0597907	0.6287
0.05	1.50045	0.616042	4.20897	0.46238	0.0583014	0.273236	0.430483	0.105162	0.0594918	0.6287
0.051	1.5006	0.616089	4.20658	0.460216	0.0581225	0.27338	0.43056	0.105107	0.0594918	0.6287
0.052	1.50074	0.616122	4.20448	0.458223	0.0580412	0.273624	0.430625	0.105064	0.0594918	0.6287
0.053	1.5007	0.616135	4.2003	0.448215	0.0576592	0.273828	0.430772	0.104957	0.0591928	0.6287
0.054	1.50078	0.616112	4.1991	0.445404	0.0577024	0.27398	0.4308	0.104932	0.0588939	0.6287
0.055	1.5009	0.616147	4.19821	0.444796	0.0578195	0.273953	0.430824	0.104916	0.0588939	0.6287
0.056	1.50263	0.617166	4.18625	0.435068	0.0586407	0.274354	0.431121	0.104681	0.0588939	0.6287
0.057	1.50281	0.617198	4.18356	0.431038	0.058583	0.274368	0.431202	0.104624	0.0588939	0.6287
0.058	1.50425	0.617717	4.16203	0.414372	0.0567354	0.275651	0.431904	0.104106	0.0588939	0.628401
0.059	1.50469	0.617679	4.15546	0.398548	0.0567361	0.275963	0.43208	0.103979	0.0585949	0.628401
0.06	1.50478	0.617714	4.14948	0.381723	0.0562021	0.276601	0.432279	0.103848	0.0585949	0.628102
0.061	1.50478	0.617714	4.14948	0.381723	0.0562021	0.276601	0.432279	0.103848	0.0585949	0.628102
0.062	1.50478	0.617714	4.14948	0.381723	0.0562021	0.276601	0.432279	0.103848	0.0585949	0.628102
0.063	1.50516	0.61747	4.13871	0.364234	0.0556052	0.277697	0.432681	0.103785	0.0585949	0.620628
0.064	1.50531	0.617485	4.13782	0.361692	0.0556278	0.277669	0.432696	0.103776	0.0585949	0.620628
0.065	1.5053	0.617487	4.13722	0.360263	0.0557263	0.277762	0.432722	0.103769	0.0585949	0.620628
0.066	1.5053	0.617487	4.13722	0.360263	0.0557263	0.277762	0.432722	0.103769	0.0585949	0.620628
0.067	1.5053	0.617487	4.13722	0.360263	0.0557263	0.277762	0.432722	0.103769	0.0585949	0.620628
0.068	1.5059	0.617248	4.13064	0.352668	0.0555998	0.278342	0.432923	0.103725	0.0585949	0.620628
0.069	1.5059	0.617249	4.13034	0.352355	0.0556007	0.278343	0.432935	0.103718	0.0585949	0.620628
0.07	1.50644	0.617435	4.12197	0.342484	0.0547887	0.278985	0.433209	0.103515	0.0585949	0.620628
0.071	1.50648	0.617439	4.12167	0.342153	0.0547318	0.279009	0.433217	0.103511	0.0585949	0.620628
0.072	1.50648	0.617439	4.12167	0.342153	0.0547318	0.279009	0.433217	0.103511	0.0585949	0.620628
0.073	1.5067	0.617341	4.1157	0.335422	0.0545874	0.279238	0.433451	0.103449	0.0585949	0.620628
0.074	1.50669	0.617342	4.1154	0.335079	0.0545241	0.279285	0.433466	0.103443	0.0585949	0.620628
0.075	1.50766	0.617951	4.10703	0.325218	0.0537286	0.280002	0.4337	0.103244	0.0568012	0.620628
0.076	1.50743	0.617996	4.10254	0.314059	0.0533224	0.280216	0.433921	0.103196	0.0568012	0.617937
0.077	1.50762	0.618114	4.10135	0.312539	0.0531172	0.280366	0.433949	0.103171	0.0568012	0.617937
0.078	1.50835	0.617803	4.09387	0.302761	0.0535155	0.281166	0.434168	0.103105	0.0568012	0.617937
0.079	1.51039	0.616979	4.07593	0.277071	0.0529447	0.282183	0.434652	0.102979	0.0568012	0.617937
0.08	1.51039	0.616979	4.07593	0.277071	0.0529447	0.282183	0.434652	0.102979	0.0568012	0.617937
0.081	1.51039	0.616979	4.07593	0.277071	0.0529447	0.282183	0.434652	0.102979	0.0568012	0.617937
0.082	1.51039	0.616979	4.07593	0.277071	0.0529447	0.282183	0.434652	0.102979	0.0568012	0.617937
0.083	1.51039	0.616979	4.07593	0.277071	0.0529447	0.282183	0.434652	0.102979	0.0568012	0.617937
0.084	1.51039	0.616979	4.07593	0.277071	0.0529447	0.282183	0.434652	0.102979	0.0568012	0.617937
0.085	1.51028	0.616972	4.07384	0.27384	0.0525815	0.282654	0.43476	0.102943	0.0568012	0.617937
0.086	1.51043	0.616903	4.06786	0.264301	0.052425	0.282755	0.434981	0.102789	0.0568012	0.617937
0.087	1.51043	0.616903	4.06786	0.264301	0.052425	0.282755	0.434981	0.102789	0.0568012	0.617937
0.088	1.51043	0.616903	4.06786	0.264301	0.052425	0.282755	0.434981	0.102789	0.0568012	0.617937
0.089	1.51375	0.615625	4.03259	0.195224	0.0523026	0.284648	0.436037	0.102451	0.0568012	0.617937
0.09	1.51375	0.61561	4.03169	0.193062	0.0522868	0.284646	0.436075	0.10243	0.0568012	0.617937
0.091	1.51375	0.61561	4.03169	0.193062	0.0522868	0.284646	0.436075	0.10243	0.0568012	0.617937
0.092	1.51382	0.615633	4.03139	0.192335	0.0523371	0.284697	0.436079	0.102426	0.0568012	0.617937
0.093	1.51382	0.615633	4.03139	0.192335	0.0523371	0.284697	0.436079	0.102426	0.0568012	0.617937
0.094	1.51377	0.615633	4.03049	0.190135	0.0521987	0.284699	0.436124	0.102404	0.0568012	0.617937
0.095	1.51375	0.615608	4.0296	0.187904	0.0521841	0.284728	0.436165	0.102397	0.0568012	0.617937
0.096	1.51375	0.615608	4.0296	0.187904	0.0521841	0.284728	0.436165	0.102397	0.0568012	0.617937
0.097	1.51375	0.615608	4.029	0.1864	0.052145	0.28475	0.436191	0.102387	0.0568012	0.617937
0.098	1.51375	0.615608	4.029	0.1864	0.052145	0.28475	0.436191	0.102387	0.0568012	0.617937
0.099	1.51375	0.615608	4.029	0.1864	0.052145	0.28475	0.436191	0.102387	0.0568012	0.617937
0.1	1.51372	0.615615	4.0284	0.184882	0.0520033	0.284649	0.436223	0.102378	0.0568012	0.617937
0.101	1.51372	0.615615	4.0284	0.184882	0.0520033	0.284649	0.436223	0.102378	0.0568012	0.617937
0.102	1.51368	0.615606	4.0275	0.182577	0.0517872	0.285038	0.436265	0.102355	0.0568012	0.617937
0.103	1.51408	0.615395	4.02332	0.171349	0.0519571	0.285397	0.436392	0.102342	0.0568012	0.617638
0.104	1.51412	0.615402	4.02272	0.169676	0.0518517	0.285394	0.436413	0.102328	0.0568012	0.617638
0.105	1.51412	0.615402	4.02272	0.169676	0.0518517	0.285394	0.436413	0.102328	0.0568012	0.617638
0.106	1.51412	0.615402	4.02272	0.169676	0.0518517	0.285394	0.436413	0.102328	0.0568012	0.617638
0.107	1.51412	0.615402	4.02272	0.169676	0.0518517	0.285394	0.436413	0.102328	0.0568012	0.617638
0.108	1.51412	0.615402	4.02272	0.169676	0.0518517	0.285394	0.436413	0.102328	0.0568012	0.617638
0.109	1.51413	0.615415	4.02212	0.167984	0.0517336	0.285465	0.436439	0.102319	0.0568012	0.617638
0.11	1.51413	0.615415	4.02212	0.167984	0.0517336	0.285465	0.436439	0.102319	0.0568012	0.617638
0.111	1.51413	0.615415	4.02212	0.167984	0.0517336	0.285465	0.436439	0.102319	0.0568012	0.617638
0.112	1.51413	0.615415	4.02212	0.167984	0.0517336	0.285465	0.436439	0.102319	0.0568012	0.617638
0.113	1.51462	0.614899	4.01794	0.155562	0.0519938	0.285157	0.436533	0.102385	0.0568012	0.617638
0.114	1.51462	0.614899	4.01794	0.155562	0.0519938	0.285157	0.436533	0.102385	0.0568012	0.617638
0.115	1.51462	0.614899	4.01794	0.155562	0.0519938	0.285157	0.436533	0.102385	0.0568012	0.617638
0.116	1.51462	0.614899	4.01794	0.155562	0.0519938	0.285157	0.436533	0.102385	0.0568012	0.617638
0.117	1.51462	0.614899	4.01794	0.155562	0.0519938	0.285157	0.436533	0.102385	0.0568012	0.617638
0.118	1.51462	0.614899	4.01794	0.155562	0.0519938	0.285157	0.436533	0.102385	0.0568012	0.617638
0.119	1.51462	0.614899	4.01794	0.155562	0.0519938	0.285157	0.436533	0.102385	0.0568012	0.617638
0.12	1.51462	0.614899	4.01794	0.155562	0.0519938	0.285157	0.436533	0.102385	0.0568012	0.617638
0.121	1.51462	0.614899	4.01794	0.155562	0.0519938	0.285157	0.436533	0.102385	0.0568012	0.617638
0.122	1.51462	0.614899	4.01794	0.155562	0.0519938	0.285157	0.436533	0.102385	0.0568012	0.617638
0.123	1.51462	0.614899	4.01794	0.155562	0.0519938	0.285157	0.436533	0.102385	0.0568012	0.617638
0.124	1.51462	0.614899	4.01794	0.155562	0.0519938	0.285157	0.436533	0.102385	0.0568012	0.617638
0.125	1.51462	0.614899	4.01794	0.155562	0.0519938	0.285157	0.436533	0.102385	0.0568012	0.617638
0.126	1.51462	0.614899	4.01794	0.155562	0.0519938	0.285157	0.436533	0.102385	0.0568012	0.617638
0.127	1.51462	0.614899	4.01794	0.155562	0.0519938	0.285157	0.436533	0.102385	0.0568012	0.617638
0.128	1.51462	0.614899	4.01794	0.155562	0.0519938	0.285157	0.436533	0.102385	0.0568012	0.617638
0.129	1.51462	0.614899	4.01794	0.155562	0.0519938	0.285157	0.436533	0.102385	0.0568012	0.617638
0.13	1.5146	0.614913	4.01764	0.154633	0.0520435	0.28523	0.436552	0.102389	0.0568012	0.617339
0.131	1.5146	0.614913	4.01764	0.154633	0.0520435	0.28523	0.436552	0.102389	0.0568012	0.617339
0.132	1.5146	0.614913	4.01764	0.154633	0.0520435	0.28523	0.436552	0.102389	0.0568012	0.617339
0.133	1.5146	0.614913	4.01764	0.154633	0.0520435	0.28523	0.436552	0.102389	0.0568012	0.617339
0.134	1.5146	0.614913	4.01764	0.154633	0.0520435	0.28523	0.436552	0.102389	0.0568012	0.617339
0.135	1.5146	0.614913	4.01764	0.154633	0.0520435	0.28523	0.436552	0.102389	0.0568012	0.617339
0.136	1.5146	0.614913	4.01764	0.154633	0.0520435	0.28523	0.436552	0.102389	0.0568012	0.617339
0.137	1.5146	0.614913	4.01764	0.154633	0.0520435	0.28523	0.436552	0.102389	0.0568012	0.617339
0.138	1.5146	0.614913	4.01764	0.154633	0.0520435	0.28523	0.436552	0.102389	0.0568012	0.617339
0.139	1.5146	0.614913	4.01764	0.154633	0.0520435	0.28523	0.436552	0.102389	0.0568012	0.617339
0.14	1.51732	0.612363	3.99671	0.0572596	0.0531378	0.285246	0.436968	0.10253	0.0568012	0.60867
0.141	1.51732	0.612363	3.99671	0.0572596	0.0531378	0.285246	0.436968	0.10253	0.0568012	0.60867
0.142	1.51732	0.612363	3.99671	0.0572596	0.0531378	0.285246	0.436968	0.10253	0.0568012	0.60867
0.143	1.51732	0.612363	3.99671	0.0572596	0.0531378	0.285246	0.436968	0.10253	0.0568012	0.60867
0.144	1.51732	0.612363	3.99671	0.0572596	0.0531378	0.285246	0.436968	0.10253	0.0568012	0.60867
0.145	1.51732	0.612363	3.99671	0.0572596	0.0531378	0.285246	0.436968	0.10253	0.0568012	0.60867
0.146	1.51732	0.612363	3.99671	0.0572596	0.0531378	0.285246	0.436968	0.10253	0.0568012	0.60867
0.147	1.51732	0.612363	3.99671	0.0572596	0.0531378	0.285246	0.436968	0.10253	0.0568012	0.60867
0.148	1.51732	0.612363	3.99671	0.0572596	0.0531378	0.285246	0.436968	0.10253	0.0568012	0.60867
0.149	1.51732	0.612363	3.99671	0.0572596	0.0531378	0.285246	0.436968	0.10253	0.0568012	0.60867
0.15	1.51732	0.612363	3.99671	0.0572596	0.0531378	0.285246	0.436968	0.10253	0.0568012	0.60867
0.151	1.51732	0.612363	3.99671	0.0572596	0.0531378	0.285246	0.436968	0.10253	0.0568012	0.60867
0.152	1.51732	0.612363	3.99671	0.0572596	0.0531378	0.285246	0.436968	0.10253	0.0568012	0.60867
0.153	1.51732	0.612363	3.99671	0.0572596	0.0531378	0.285246	0.436968	0.10253	0.0568012	0.60867
0.154	1.51732	0.612363	3.99671	0.0572596	0.0531378	0.285246	0.436968	0.10253	0.0568012	0.60867
0.155	1.51732	0.612363	3.99671	0.0572596	0.0531378	0.285246	0.436968	0.10253	0.0568012	0.60867
0.156	1.51732	0.612363	3.99671	0.0572596	0.0531378	0.285246	0.436968	0.10253	0.0568012	0.60867
0.157	1.51732	0.612363	3.99671	0.0572596	0.0531378	0.285246	0.436968	0.10253	0.0568012	0.60867
0.158	1.51732	0.612363	3.99671	0.0572596	0.0531378	0.285246	0.436968	0.10253	0.0568012	0.60867
0.159	1.51732	0.612363	3.99671	0.0572596	0.0531378	0.285246	0.436968	0.10253	0.0568012	0.60867
0.16	1.51732	0.612363	3.99671	0.0572596	0.0531378	0.285246	0.436968	0.10253	0.0568012	0.60867
0.161	1.51732	0.612363	3.99671	0.0572596	0.0531378	0.285246	0.436968	0.10253	0.0568012	0.60867
0.162	1.51732	0.612363	3.99671	0.0572596	0.0531378	0.285246	0.436968	0.10253	0.0568012	0.60867
0.163	1.51732	0.612363	3.99671	0.0572596	0.0531378	0.285246	0.436968	0.10253	0.0568012	0.60867
0.164	1.51732	0.612363	3.99671	0.0572596	0.0531378	0.285246	0.436968	0.10253	0.0568012	0.60867
0.165	1.51732	0.612363	3.99671	0.0572596	0.0531378	0.285246	0.436968	0.10253	0.0568012	0.60867
0.166	1.51732	0.612363	3.99671	0.0572596	0.0531378	0.285246	0.436968	0.10253	0.0568012	0.60867
0.167	1.51732	0.612363	3.99671	0.0572596	0.0531378	0.285246	0.436968	0.10253	0.0568012	0.60867
0.168	1.51732	0.612363	3.99671	0.0572596	0.0531378	0.285246	0.436968	0.10253	0.0568012	0.60867
0.169	1.51732	0.612363	3.99671	0.0572596	0.0531378	0.285246	0.436968	0.10253	0.0568012	0.60867
0.17	1.51732	0.612363	3.99671	0.0572596	0.0531378	0.285246	0.436968	0.10253	0.0568012	0.60867
0.171	1.51732	0.612363	3.99671	0.0572596	0.0531378	0.285246	0.436968	0.10253	0.0568012	0.60867
0.172	1.51732	0.612363	3.99671	0.0572596	0.0531378	0.285246	0.436968	0.10253	0.0568012	0.60867
0.173	1.51732	0.612363	3.99671	0.0572596	0.0531378	0.285246	0.436968	0.10253	0.0568012	0.60867
0.174	1.51732	0.612363	3.99671	0.0572596	0.0531378	0.285246	0.436968	0.10253	0.0568012	0.60867
0.175	1.51732	0.612363	3.99671	0.0572596	0.0531378	0.285246	0.436968	0.10253	0.0568012	0.60867
0.176	1.51732	0.612363	3.99671	0.0572596	0.0531378	0.285246	0.436968	0.10253	0.0568012	0.60867
0.177	1.51732	0.612363	3.99671	0.0572596	0.0531378	0.285246	0.436968	0.10253	0.0568012	0.60867
0.178	1.51732	0.612363	3.99671	0.0572596	0.0531378	0.285246	0.436968	0.10253	0.0568012	0.60867
0.179	1.51732	0.612363	3.99671	0.0572596	0.0531378	0.285246	0.436968	0.10253	0.0568012	0.60867
0.18	1.51732	0.612363	3.99671	0.0572596	0.0531378	0.285246	0.436968	0.10253	0.0568012	0.60867
0.181	1.51732	0.612363	3.99671	0.0572596	0.0531378	0.285246	0.436968	0.10253	0.0568012	0.60867
0.182	1.51732	0.612363	3.99671	0.0572596	0.0531378	0.285246	0.436968	0.10253	0.0568012	0.60867
0.183	1.51732	0.612363	3.99671	0.0572596	0.0531378	0.285246	0.436968	0.10253	0.0568012	0.60867
0.184	1.51732	0.612363	3.99671	0.0572596	0.0531378	0.285246	0.436968	0.10253	0.0568012	0.60867
0.185	1.51732	0.612363	3.99671	0.0572596	0.0531378	0.285246	0.436968	0.10253	0.0568012	0.60867
0.186	1.51732	0.612363	3.99671	0.0572596	0.0531378	0.285246	0.436968	0.10253	0.0568012	0.60867
0.187	1.51732	0.612363	3.99671	0.0572596	0.0531378	0.285246	0.436968	0.10253	0.0568012	0.60867
0.188	1.51732	0.612363	3.99671	0.0572596	0.0531378	0.285246	0.436968	0.10253	0.0568012	0.60867
0.189	1.51732	0.612363	3.99671	0.0572596	0.0531378	0.285246	0.436968	0.10253	0.0568012	0.60867
0.19	1.51732	0.612363	3.99671	0.0572596	0.0531378	0.285246	0.436968	0.10253	0.0568012	0.60867
0.191	1.51732	0.612363	3.99671	0.0572596	0.0531378	0.285246	0.436968	0.10253	0.0568012	0.60867
0.192	1.51732	0.612363	3.99671	0.0572596	0.0531378	0.285246	0.436968	0.10253	0.0568012	0.60867
0.193	1.51732	0.612363	3.99671	0.0572596	0.0531378	0.285246	0.436968	0.10253	0.0568012	0.60867
0.194	1.51732	0.612363	3.99671	0.0572596	0.0531378	0.285246	0.436968	0.10253	0.0568012	0.60867
0.195	1.51732	0.612363	3.99671	0.0572596	0.0531378	0.285246	0.436968	0.10253	0.0568012	0.60867
0.196	1.51732	0.612363	3.99671	0.0572596	0.0531378	0.285246	0.436968	0.10253	0.0568012	0.60867
0.197	1.51732	0.612363	3.99671	0.0572596	0.0531378	0.285246	0.436968	0.10253	0.0568012	0.60867
0.198	1.51732	0.612363	3.99671	0.0572596	0.0531378	0.285246	0.436968	0.10253	0.0568012	0.60867
0.199	1.51732	0.612363	3.99671	0.0572596	0.0531378	0.285246	0.436968	0.10253	0.0568012	0.60867
0.2	1.51732	0.612363	3.99671	0.0572596	0.0531378	0.285246	0.436968	0.10253	0.0568012	0.60867
